# Supplementary material for: Maximizing Antioxidant Potential in Picual Virgin Olive Oil: Tailoring Agronomic and Technological Factors with Response Surface Methodology
Source: Foods. 2024 Jul 1;13(13):2093. doi: 10.3390/foods13132093 (PMC11241712; doi:10.3390/foods13132093)
Supplement: Supplementary file 1 [file foods-13-02093-s001.zip]

Archive with 1 entries (1 files):
- foods-3046771-supplementary.pdf
